# Supplementary material for: Rapid development of mature vocal patterns of ultrasonic calls in a fast-growing rodent, the yellow steppe lemming (Eolagurus luteus)
Source: PLoS One. 2020 Feb 11;15(2):e0228892. doi: 10.1371/journal.pone.0228892 (PMC7015103; doi:10.1371/journal.pone.0228892)
Supplement: S1 Table — (XLS) [file pone.0228892.s001.xls]

## Sheet: Data_Eolagurus_means
Age class	Animal ID	Sex	n calls	duration (s)	f0beg (Hz)	f0max (Hz)	f0end (Hz)	f0min (Hz)	fpeak (Hz)	Body weight (g)	Body length (mm)	Head length (mm)	Foot length (mm)	Tail length (mm)	Body size index
1	16		10	0.0599	34120	50495	36590	25825	30670	6.47	49.6633	15.2633	8.49333	4.85667	1.92142
1	17		10	0.06975	34057.5	54285	33620	26372.5	31880	7.05	48.5767	18.7133	9.40333	4.3	1.76895
1	23		10	0.08932	40437.5	53045	36612.5	30287.5	34800	4.78	37.575	13.44	6.975	4.025	2.23469
1	25		10	0.05566	28750	38122.5	34955	28217.5	33830	5.31	42.57	14.88	7.545	4.25	2.08834
1	28		10	0.11053	38500	62350	37180	29270	38490	4.4	34.74	14.42	7.965	3.915	2.17762
1	29		10	0.08649	36940	55080	39750	29210	33590	5.07	40.7533	15.7467	7.50333	4.22667	2.07682
1	79		10	0.06476	32722.5	49865	35465	26877.5	33250	6.72	42.4767	17.41	9.09	5.57667	1.83932
1	80		10	0.03772	35660	47100	33700	28690	34950	6.34	43.56	18.0833	8.00333	5.57333	1.86494
1	88		10	0.07338	37420	62430	44560	33970	43420	6.21	43.8333	18.6833	8.66	5.06333	1.82724
1	89		10	0.05353	32317.5	56115	42342.5	29850	39700	7.61	46.4067	18.6367	9.97667	5.66333	1.69715
2	1		10	0.0712	36797.5	49250	37297.5	29455	36300	5.52	43.755	16.47	9.745	3.59	1.92488
2	18		10	0.05881	30722.5	49030	36835	29565	46770	10.79	55.465	20.225	11.775	7.255	1.36073
2	21		10	0.07696	26962.5	41925	33450	25950	34870	12.34	60.07	22.53	12.58	7.3	1.17161
2	22		10	0.06707	31162.5	49012.5	36975	29437.5	43460	11.15	57.33	19.71	12.32	6.96	1.3441
2	82		10	0.04136	35997.5	44497.5	41135	35880	40910	9.26	52.01	20.5633	11.4967	7.75	1.38518
2	84		10	0.08034	31462.5	54112.5	39187.5	26175	32930	8.7	51.0567	20.94	10.6967	6.83667	1.46674
2	86		10	0.03946	29700	47550	43310	29370	43000	14.21	65.8033	24.37	13.2267	9.08	0.920334
2	87		10	0.03051	29820	33800	32250	29410	32970	12.84	64.56	24.0133	13.0967	8.63	0.983177
2	111		10	0.03922	28620	46050	43060	28090	42190	15.49	60.9433	25.28	14.88	10.0533	0.788418
2	112		10	0.03337	27750	38210	35790	27610	36450	17.84	64.155	25.15	15.785	9.575	0.717174
3	2		10	0.02774	27450	34240	33330	27340	32810	18.2	79.07	20.1	14.79	10.18	0.798855
3	9		10	0.03386	35290	50710	40910	33040	42440	18.27	74.86	23.16	14.83	12.79	0.603008
3	10		10	0.04215	28930	44560	41660	27940	40280	17.81	73.53	23.91	14.82	11	0.668597
3	32		10	0.03724	33040	61090	47740	31570	42410	12.28	67.1267	22.5667	13.71	8.76	0.98123
3	33		10	0.04808	38100	64610	52290	36120	47140	10.85	63.1533	21.14	13.41	9.62	1.06304
3	34		10	0.04306	27360	46990	42710	27490	40840	11.8	63.8167	22	13.36	9.60667	1.01937
3	44		10	0.03278	30720	42740	38460	29660	37150	12.8	69.05	22.81	14.4867	9.70667	0.866907
3	45		10	0.02777	31210	41660	38730	31020	37310	12.01	66.0967	23.4033	13.0633	8.49	1.00712
3	98		10	0.04009	36820	55690	47330	33750	48790	14.7	68.15	25.6167	15.46	11.5067	0.620786
3	99		10	0.03278	33270	48230	45710	32750	42920	14.29	70.3233	25.02	14.4867	11.5033	0.67954
4	68		10	0.02454	30450	39010	35550	27930	33690	14.57	69.0867	25.96	15.6133	11.5867	0.588211
4	69		10	0.03563	31510	40130	34120	30090	34030	14.55	71.3233	25.2367	14.92	11.4667	0.638177
4	71		10	0.0331	28200	40210	36650	26500	35890	15.21	70.1967	24.6567	15.07	11.9667	0.63579
4	73		10	0.03525	33340	46900	41090	30800	37680	16.08	74.09	26.33	15.9767	11.9933	0.478417
4	75		10	0.04674	29260	41400	36310	27370	33190	25.57	84.1233	27.9033	19.15	14.5833	-0.0345223
4	76		10	0.04602	36000	48530	42220	33780	37950	24.91	84.855	28.465	17.43	14.47	0.0397386
4	116		10	0.02323	34270	37950	35000	32860	36740	19.63	77.25	26.37	17.36	14.38	0.240813
4	118		10	0.02367	30300	39930	34360	28840	35170	20.11	74.66	27.23	17.52	14.6467	0.207404
4	135		10	0.03442	34280	47110	35320	31310	35920	23.54	78	29.15	18.575	15.08	-0.000654561
4	136		10	0.02565	31330	40790	38960	29930	35870	23.02	76.67	27.65	17.4767	14.88	0.141446
5	5		10	0.02628	26250	32730	32400	25870	28130	17.65	81.47	25.61	19.15	16.62	0.0532703
5	6		10	0.02093	34030	39820	36660	33290	35800	17.81	80.37	29.42	18	14.38	0.0745192
5	37		10	0.02698	30170	36680	35740	30150	33070	15.55	75.44	24.6567	16.36	11.4133	0.539517
5	38		10	0.02839	31920	38240	34530	27950	32990	17.38	73.555	27.485	16.585	11.04	0.437191
5	39		10	0.02651	36220	50730	41250	34610	39190	18.02	77.525	26.405	18.02	11.715	0.330588
5	81		10	0.02983	28530	36270	34420	27880	34660	20.76	75.41	27.61	17.26	14.1933	0.214342
5	95		10	0.05441	29780	37020	33780	28550	33720	20.16	66.8733	29.1167	17.1067	15.135	0.206867
5	149		10	0.03044	23640	29850	28530	23410	26450	36.82	90.3333	29.8733	19.6667	16.26	-0.359048
5	164		10	0.0315	32200	40010	39630	32140	36860	15.05	72.6867	26.11	16.0567	12.47	0.483034
5	184		10	0.02614	32700	36940	33500	31060	34690	26.08	85.5767	31.1	16.7167	13.96	-0.0174592
6	64		10	0.04223	46490	53100	43430	37610	40200	20.37	75.73	27.295	16.4	12.195	0.360045
6	123		10	0.03295	31830	38400	38110	28720	32960	32.12	86.3833	29.8833	19.9333	14.39	-0.218071
6	127		10	0.03454	36120	48150	42860	33300	43080	21	79.45	28.485	17.985	11.805	0.206567
6	128		10	0.03325	32370	41170	34870	27500	32670	23.73	80.06	29.5967	19.0367	13.2733	0.0155506
6	131		10	0.03889	26060	42160	40880	24350	32520	50.59	96.8	26.63	20.665	19.225	-0.586975
6	133		10	0.03485	33820	42300	36870	29840	34800	46.72	93.965	28.62	18.7533	16.46	-0.383274
6	145		10	0.02305	29810	31980	28530	26730	30780	22.7	77.5067	25.9133	16.5233	14.4467	0.273485
6	146		10	0.0344	32970	42420	39860	29410	36150	21.94	76.69	26.28	16.9367	15	0.226618
6	187		10	0.02267	28390	33260	30370	27140	31530	32.4	88.7233	30.225	19.5367	15.57	-0.285213
6	188		10	0.02082	34310	37050	35370	32850	35440	28.82	85.6067	29.7633	19.22	13.5533	-0.104954
7	56	female	10	0.02289	34650	39810	39480	34020	37020	29.51	91.705	30.64	19.65	14.8	-0.278028
7	57	female	10	0.03672	39230	40770	34680	31420	33500	27.99	89.3533	30.01	18.69	14.87	-0.171275
7	94	male	10	0.03133	30180	42920	38600	29080	36850	29.64	86.65	30.23	19.33	13.85	-0.158021
7	106	female	10	0.04115	27350	34540	33000	26770	31700	36.84	84.735	30.93	20.61	16.335	-0.40237
7	107	male	10	0.01609	24700	29630	29130	24410	28810	43.39	95.385	30.26	20.615	16.52	-0.535614
7	151	male	10	0.03574	35330	41060	37990	29780	35120	33.91	92.0267	26.4167	18.09	13.6567	-0.0195782
7	152	male	10	0.02512	32890	35050	34160	30220	32360	28.54	90.09	27.815	17.79	15.2667	-0.0666638
7	153	male	10	0.02843	28870	33380	31090	26630	29130	33.09	87.2733	26.0033	19.55	14.575	-0.0717345
7	160	female	10	0.034	29330	38450	36860	26810	33670	28.44	89.54	28.4067	17.3367	14.8867	-0.0426973
7	161	male	10	0.03176	31460	35870	30350	28020	32660	26.56	84.8667	28.1733	16.9833	15.2233	0.0287995
8	101	male	10	0.03218	30570	34580	32520	28540	30480	41.6	101.945	31.89	20.555	20.08	-0.796646
8	102	female	10	0.03114	24560	37210	36760	24500	31210	40.41	90.175	30.775	19.685	18.565	-0.522723
8	103	male	10	0.03159	27950	35620	33420	26920	32260	37.62	94.1	30.23	19.495	16.9	-0.432645
8	105	female	10	0.0251	32870	43940	40010	32090	38480	37.91	91.34	30.205	20.01	16.16	-0.403979
8	142	female	10	0.04239	32860	43620	43170	29770	32930	33.94	86.4767	29.8267	18.9533	13.4667	-0.138424
8	143	female	9	0.0407333	27300	39000	35888.9	26000	32166.7	32.49	94.0533	27.0733	18.0767	15.0767	-0.11341
8	166	male	10	0.0342	24860	37650	37500	24760	31600	43.69	86.4967	29.64	19.2033	19.1167	-0.469504
8	167	female	10	0.03084	23510	37230	37050	23820	31930	39.7	88.2733	29.6433	19.8167	17.3633	-0.41048
8	168	female	10	0.02681	36190	50780	39590	33340	38960	42.57	89.5267	30.46	19.3767	17.2533	-0.448165
8	182	male	3	0.0296667	30866.7	32333.3	30100	28966.7	30933.3	34.23	89	31.24	20.72	15.57	-0.405248
9	11	female	10	0.03476	25910	38150	37140	24290	32060	43.1	104.03	27.79	21.54	19.67	-0.70469
9	12	male	10	0.02609	25050	35850	34530	24940	32110	48.46	112.57	27.37	21.255	16.88	-0.673269
9	13	female	10	0.03723	32550	48330	40570	30490	38430	41.03	100.9	27.32	18.87	16.96	-0.379392
9	58	female	10	0.03827	36680	45540	38250	31650	38030	28.65	91.405	29.515	19.045	14.555	-0.181723
9	59	female	10	0.03092	31920	41460	38960	31470	37690	30.34	92.48	30.09	19.65	16.765	-0.356287
9	60	male	10	0.03153	28380	40570	39780	26670	34080	32.93	94.7967	30.1467	19.54	15.8133	-0.35322
9	61	male	10	0.03243	26220	35560	31570	25170	29370	38.61	100.737	32.2667	20.69	17.1067	-0.653643
9	62	female	10	0.0398	32290	36980	32390	26990	32920	31.46	88.89	31.14	20.34	15.68	-0.3625
9	157	female	10	0.02373	28880	36720	33900	27840	32770	34.95	93.66	25.5133	18.1533	15.94	-0.11108
9	169	female	3	0.0332	34433.3	38333.3	37566.7	33466.7	35333.3	40.36	92.9867	30.3733	20.5967	12.4	-0.312913
10	48	female	10	0.02411	32030	41960	38470	31000	35140	45.98	96.98	31.025	20.86	18.305	-0.691653
10	49	male	10	0.03605	36340	45370	41960	33210	38260	45.8	99.83	35.23	20.64	16.425	-0.785019
10	50	female	10	0.04293	29810	44370	43210	29470	37390	43.21	94.125	31.565	20.47	17.315	-0.599807
10	114	male	10	0.03257	23440	33100	31910	22370	30910	35.57	96.9533	31.48	19.4167	14.4967	-0.381736
10	138	male	10	0.04064	35700	36850	32280	29590	32660	45.3	98.3333	30.3967	19.1167	20.0467	-0.656653
10	140	female	10	0.03272	30670	36030	35620	29860	33490	44.5	103.333	30.7767	19.0667	18.5033	-0.641006
10	154	male	10	0.0299	26430	36980	36380	24570	31060	43.86	103.46	30.75	19.1867	19.21	-0.673268
10	155	female	10	0.0199	23190	39240	38600	23130	33040	58.02	105.815	34.0367	19.93	22.17	-1.1046
10	179	male	10	0.02508	31020	40970	36270	29590	34920	49.98	99.38	34.0833	19.87	18.2967	-0.810397
10	180	female	10	0.0291	22060	35480	35110	22160	31790	47.03	106.24	35.075	19.975	16.06	-0.796343
11	40	female	10	0.01976	32410	44180	42190	30480	37940	46.19	101.88	33.455	20.105	17.25	-0.74574
11	41		10	0.03181	25200	30870	28470	23250	26250	40.33	100.05	30.69	20.065	15.285	-0.487231
11	51	female	10	0.0326	28420	37000	34490	26550	32340	48.09	100.815	33.055	20.845	20.31	-0.908942
11	52	male	10	0.03224	24380	36390	34930	23340	30870	49.52	106.46	31.54	20.96	17.02	-0.776696
11	108	male	10	0.03697	33910	49530	44700	32470	42480	49.13	107.41	33.245	19.47	17.36	-0.782886
11	109	female	10	0.03697	22270	38000	35600	22070	31050	48.28	101.7	34.16	19.665	17.215	-0.762907
11	119	female	10	0.03417	34910	41730	38220	30910	35970	49.25	110.6	34.0033	20.9633	19.6533	-1.0228
11	120	male	10	0.03568	29880	37120	34950	27980	33260	53.27	111.247	34.9967	21.2667	23.58	-1.28691
11	174	female	10	0.02991	38180	45690	43950	34600	37620	48.02	99.9867	30.3567	18.7833	18.0133	-0.585614
11	177	male	10	0.03899	28830	41810	38260	24860	32620	54.19	105.367	32.97	21.97	19.0933	-1.00402
12	4	female	10	0.02822	24710	41610	41610	24070	32050	100	124.35	34.2	19.42	21.12	-1.5457
12	7	male	10	0.02125	28680	40800	36490	26740	34680	111	135	32.53	19.66	25.45	-1.86945
12	14	female	10	0.0272	26560	37430	33150	24570	32130	86	130	34.55	23.06	22.59	-1.75861
12	27	male	1	0.0313	35600	36000	35200	33000	34500	118	141.43	38.125	22.955	18.085	-2.05689
12	35	male	10	0.03146	28870	41110	38170	27070	33680	72	135	34.54	21.64	22.81	-1.62515
12	36	female	10	0.02723	23380	35530	31590	21600	29820	76	130	34.0967	21.47	18.26	-1.38653
12	121	female	10	0.03198	27940	41700	41040	26180	33780	91.07	137.5	37.58	21.47	18.97	-1.74213
12	122	male	10	0.02917	21010	32330	26480	19580	28130	94.75	140	39.235	22.06	22.805	-2.05756
12	165	male	10	0.02843	27560	41510	37870	25670	35040	142	141.667	42.6667	24.16	23.7	-2.73676
12	189	female	10	0.03371	29070	46110	42260	28160	36530	99	140	38.6567	22.9567	20.9933	-2.03856
